# Supplementary material for: Using Front-Face Fluorescence Spectroscopy and Biochemical Analysis of Honey to Assess a Marker for the Level of Varroa destructor Infestation of Honey Bee (Apis mellifera) Colonies
Source: Foods. 2023 Feb 2;12(3):629. doi: 10.3390/foods12030629 (PMC9914405; doi:10.3390/foods12030629)
Supplement: Supplementary file 1 [file foods-12-00629-s001.zip]

Archive with 1 entries (1 files):
- foods-2038026-supplementary.pdf
